# Supplementary material for: Synthesis of Cellulose–Poly(Acrylic Acid) Using Sugarcane Bagasse Extracted Cellulose Fibres for the Removal of Heavy Metal Ions
Source: Int J Mol Sci. 2023 May 18;24(10):8922. doi: 10.3390/ijms24108922 (PMC10219175; doi:10.3390/ijms24108922)
Supplement: Supplementary file 1 [file ijms-24-08922-s001.zip]

Archive with 1 entries (1 files):
- ijms-2335379-supplementary.pdf
